# Supplementary material for: Physiological, Morphological, and Molecular Evaluation of Wheat Under Single (Drought, Salt, Heat) and Combined (Drought–Heat, Salt–Heat) Stress
Source: Int J Mol Sci. 2026 Jun 5;27(11):5126. doi: 10.3390/ijms27115126 (PMC13258611; doi:10.3390/ijms27115126)
Supplement: Supplementary file 1 [file ijms-27-05126-s001.zip › Table S1.xlsx]

## Sheet: Sheet1
Table S1 Evaluation of different stress treatments using the membership function value
Treatment		MV	Rank
Normal	CK	0.752	1
	DS-10%	0.514	5
	DS-15%	0.439	7
	DS-20%	0.407	8
	SS-0.15%	0.634	2
	SS-0.45%	0.607	3
	SS-0.75%	0.585	4
Heat	HS	0.46	6
	DHS-10%	0.364	10
	DHS-15%	0.262	13
	DHS-20%	0.227	14
	SHS-0.15%	0.381	9
	SHS-0.45%	0.36	11
	SHS-0.75%	0.328	12
