# Supplementary material for: Physiological, Morphological, and Molecular Evaluation of Wheat Under Single (Drought, Salt, Heat) and Combined (Drought–Heat, Salt–Heat) Stress
Source: Int J Mol Sci. 2026 Jun 5;27(11):5126. doi: 10.3390/ijms27115126 (PMC13258611; doi:10.3390/ijms27115126)
Supplement: Supplementary file 1 [file ijms-27-05126-s001.zip › Table S2.xlsx]

## Sheet: Sheet1
Table S2 Comprehensive analysis of the effects on wheat seedings under single and combined stress
		Class A	Class B			Class C			Class D	Class E			Class F
	Index	CK	DS-10%	DS-15%	DS-20%	SS-0.15%	SS-0.45%	SS-0.75%	HS	DHS-10%	DHS-15%	DHS-20%	SHS-0.15%	SHS-0.45%	SHS-0.75%
Class I	LL-3d	0.934783	0.776398	0.118012	0.127329	0.826087	0.630435	0.326087	1	0.919255	0.28882	0.270186	0.403727	0	0.015528
	LL-7d	1	0.642202	0.46789	0.334862	0.727064	0.555046	0.683486	0.477064	0.463303	0.126147	0.0183486	0.389908	0	0.0825688
	RL-3d	1	0.693111	0.609603	0.421712	0.490605	0.108559	0.0960334	0.636743	0.371608	0.139875	0.0835073	0.152401	0	0.00835073
	RL-7d	1	0.418006	0.358521	0.430868	0.345659	0.146302	0.136656	0.540193	0.310289	0.0241158	0.0675241	0.125402	0	0.0305466
Class II	GE	0.987193	0.719972	0.74351	0.538249	0.948425	0.974039	1	0.653859	0.346141	0.307719	0	0.538249	0.384562	0
	GP	1	0.78778	0.757501	0.727223	0.909165	0.878887	0.818331	0.666667	0.272777	0.181669	0	0.454446	0.303055	0.0302782
	GI	0.850207	0.168388	0	0.0630165	1	0.918905	0.95093	0.850207	0.168388	0	0.0630165	1	0.918905	0.95093
Class III	Chl a-3d	0.959333	0.697275	0.715544	0.452066	0.973305	1	0.918323	0.537088	0.53404	0.198178	0	0.585428	0.415692	0.306742
	Chl a-7d	1	0.526843	0.505253	0.423854	0.424611	0.44967	0.346364	0.22803	0.154545	0.0819032	0	0.293743	0.240414	0.182415
	Cha b-3d	1	0.377882	0	0.0943075	0.64658	0.640083	0.583632	0.430172	0.158516	0.0698106	0.00400586	0.298592	0.299457	0.220679
	Cha b-7d	1	0.00244167	0	0.130254	0.849297	0.740722	0.424018	0.510154	0.513661	0.448162	0.271883	0.646906	0.618031	0.57644
	Ct-3d	1	0.607381	0.491002	0.341884	0.889011	0.905163	0.829697	0.515	0.420201	0.158823	0	0.503362	0.386861	0.285009
	Ct-7d	1	0.3263	0.308788	0.285589	0.506986	0.4931	0.315637	0.250214	0.194237	0.117723	0	0.343229	0.292956	0.235153
Class IV	MDA-3d	1	0.923039	0.844922	0.745757	0.974542	0.889479	0.767108	0.845214	0.281232	0.0440156	0	0.580499	0.570685	0.342179
	MDA-7d	1	0.986901	0.938219	0.872371	0.981576	0.915475	0.934255	0.914109	0.604411	0.241963	0	0.705287	0.527128	0.239767
	Ss-3d	0	0.0192753	0.158057	0.205089	0.107941	0.223593	0.223593	0.25983	0.279877	0.522745	1	0.166538	0.414803	0.416345
	Ss-7d	0	0.0779927	0.119105	0.266022	0.152358	0.17231	0.334946	0.256348	0.461306	0.755744	1	0.322249	0.551391	0.751511
	Pro-3d	0	0.0637287	0.127997	0.299021	0.044466	0.209368	0.29164	0.0855116	0.482286	0.830777	1	0.264924	0.546122	0.709945
	Pro-7d	0	0.0402502	0.0861195	0.127103	0.0104443	0.0624214	0.116903	0.0966004	0.727923	0.941854	1	0.118222	0.500617	0.615052
Class V	POD-3d	0.743879	0.658544	0.521485	0.263098	0.706702	0.846052	1	0.463835	0.368281	0.176583	0	0.649635	0.78633	0.930989
	POD-7d	0.596331	0.5387	0.524054	0.277386	0.790437	0.880277	1	0.223282	0.293085	0.0766504	0	0.319057	0.528888	0.569848
	SOD-3d	0.835506	0.80013	0.694956	0.540979	0.716392	0.785408	1	0.278416	0.168472	0.0586816	0	0.235857	0.288724	0.392007
	SOD-7d	0.54202	0.408222	0.245298	0.210261	0.801738	0.903414	1	0.259671	0.160364	0.114068	0	0.230238	0.247723	0.311902
	CAT-3d	0.718354	0.745744	0.731216	1	0.606667	0.486296	0.279852	0.314815	0.283511	0.376296	0.536296	0.146519	0.145778	0
	CAT-7d	0.631013	0.837634	0.918188	1	0.409482	0.370107	0.252989	0.209146	0.163436	0.260919	0.362901	0.0465702	0.0335431	0
	MV	0.751945	0.513766	0.43941	0.407132	0.633582	0.607405	0.585219	0.460087	0.364046	0.26173	0.227107	0.38084	0.360067	0.328167
	Rank	1	5	7	8	2	3	4	6	10	13	14	9	11	12
LL: leave length. RL: root length. GE: germination energy. GP: germination percentage. GI: germination index. Chla: chlorophyll a content. Chlb: chlorophyll b content.Ct: total chlorophyll content. MDA: malondialdehyde. Pro: free proline. Ss: Soluble sugar. POD: peroxidase activity. SOD: superoxide dismutase activity. CAT: catalase activity.
