# Supplementary material for: Physiological, Morphological, and Molecular Evaluation of Wheat Under Single (Drought, Salt, Heat) and Combined (Drought–Heat, Salt–Heat) Stress
Source: Int J Mol Sci. 2026 Jun 5;27(11):5126. doi: 10.3390/ijms27115126 (PMC13258611; doi:10.3390/ijms27115126)
Supplement: Supplementary file 1 [file ijms-27-05126-s001.zip › Table S3.xlsx]

## Sheet: Sheet1
Table S3 Correlation analysis of the effects on wheat seedlings under single and combined stress
rValue	LL-3d	LL-7d	RL-3d	RL-7d	GE	GP	GI	Chl a-3d	Chl a-7d	Chl b-3d	Cha b-7d	Ct-3d	Ct-7d	MDA-3d	MDA-7d	Ss-3d	Ss-7d	Pro-3d	Pro-7d	POD-3d	POD-7d	SOD-3d	SOD-7d	CAT-3d	CAT-7d
LL-3d	1	0.706625	0.637554	0.638684	0.482463	0.474115	0.164382	0.49002	0.35878	0.584757	0.371824	0.546635	0.44333	-0.40309	-0.490426	-0.436632	-0.51192	-0.555983	-0.350101	-0.020146	-0.0883463	-0.195119	-0.274597	0.172992	0.0487803
LL-7d	0.706625	1	0.730593	0.761148	0.872341	0.875519	0.266889	0.880226	0.809413	0.778372	0.295099	0.890505	0.784878	-0.777786	-0.838025	-0.784478	-0.85093	-0.844013	-0.757404	-0.400848	-0.562735	-0.766386	-0.654116	0.422584	0.395237
RL-3d	0.637554	0.730593	1	0.945516	0.514022	0.644145	-0.153452	0.450734	0.743589	0.409532	-0.012539	0.459679	0.60875	-0.614152	-0.643128	-0.617697	-0.72115	-0.716785	-0.552618	0.0526145	-0.0221612	-0.408559	-0.0496185	0.631998	0.631519
RL-7d	0.638684	0.761148	0.945516	1	0.531365	0.65634	0.00466233	0.484685	0.800611	0.554338	0.178879	0.532601	0.731599	-0.61785	-0.630557	-0.59467	-0.696315	-0.692142	-0.561948	-0.0219019	-0.076303	-0.430193	-0.130238	0.575682	0.537949
GE	0.482463	0.872341	0.514022	0.531365	1	0.963386	0.354149	0.942542	0.738075	0.739066	0.24781	0.921821	0.707277	-0.870983	-0.911681	-0.766001	-0.879212	-0.862998	-0.852047	-0.494775	-0.704245	-0.834537	-0.789889	0.401245	0.381926
GP	0.474115	0.875519	0.644145	0.65634	0.963386	1	0.255894	0.899126	0.814404	0.687672	0.137681	0.873529	0.726672	-0.935086	-0.953443	-0.80698	-0.93696	-0.918722	-0.913165	-0.415556	-0.626626	-0.850974	-0.694191	0.571611	0.560887
GI	0.164382	0.266889	-0.153452	0.00466233	0.354149	0.255894	1	0.482272	0.210692	0.694591	0.751425	0.57801	0.4714	-0.410369	-0.268037	-0.302553	-0.227471	-0.328379	-0.424528	-0.783356	-0.602405	-0.308361	-0.598474	-0.520647	-0.559152
chl a-3d	0.49002	0.880226	0.450734	0.484685	0.942542	0.899126	0.482272	1	0.745265	0.784092	0.36785	0.978007	0.760738	-0.863815	-0.881035	-0.818329	-0.86921	-0.856694	-0.839781	-0.666778	-0.828901	-0.861608	-0.846327	0.252893	0.254554
chl a-7d	0.35878	0.809413	0.743589	0.800611	0.738075	0.814404	0.210692	0.745265	1	0.706042	0.247967	0.769768	0.923516	-0.796629	-0.74529	-0.761634	-0.829109	-0.77304	-0.751706	-0.427778	-0.502059	-0.763889	-0.461243	0.542105	0.562488
cha b-3d	0.584757	0.778372	0.409532	0.554338	0.739066	0.687672	0.694591	0.784092	0.706042	1	0.710387	0.896298	0.863984	-0.674605	-0.597135	-0.5702	-0.602973	-0.62774	-0.614684	-0.635903	-0.659629	-0.649512	-0.756335	0.0581457	-0.0342821
cha b-7d	0.371824	0.295099	-0.012539	0.178879	0.24781	0.137681	0.751425	0.36785	0.247967	0.710387	1	0.501564	0.600582	-0.149558	-0.0677643	-0.159818	-0.10124	-0.141973	-0.11223	-0.416	-0.315646	-0.05303	-0.400443	-0.37607	-0.538348
Ct-3d	0.546635	0.890505	0.459679	0.532601	0.921821	0.873529	0.57801	0.978007	0.769768	0.896298	0.501564	1	0.833902	-0.843907	-0.830176	-0.776321	-0.82369	-0.82307	-0.806598	-0.690118	-0.813928	-0.833897	-0.858879	0.200233	0.170359
Ct-7d	0.44333	0.784878	0.60875	0.731599	0.707277	0.726672	0.4714	0.760738	0.923516	0.863984	0.600582	0.833902	1	-0.716704	-0.641947	-0.691883	-0.72438	-0.694232	-0.664848	-0.517767	-0.539342	-0.651464	-0.539227	0.298525	0.251098
MDA-3d	-0.40309	-0.777786	-0.614152	-0.61785	-0.870983	-0.935086	-0.410369	-0.863815	-0.796629	-0.674605	-0.149558	-0.843907	-0.716704	1	0.947169	0.845442	0.939184	0.955787	0.970981	0.570771	0.665104	0.830128	0.640967	-0.42673	-0.460614
MDA-7d	-0.490426	-0.838025	-0.643128	-0.630557	-0.911681	-0.953443	-0.268037	-0.881035	-0.74529	-0.597135	-0.0677643	-0.830176	-0.641947	0.947169	1	0.898888	0.975168	0.972965	0.941172	0.458771	0.597316	0.792283	0.607697	-0.455782	-0.489655
Ss-3d	-0.436632	-0.784478	-0.617697	-0.59467	-0.766001	-0.80698	-0.302553	-0.818329	-0.761634	-0.5702	-0.159818	-0.776321	-0.691883	0.845442	0.898888	1	0.928835	0.911046	0.856226	0.559514	0.565221	0.714293	0.501614	-0.288806	-0.366082
Ss-7d	-0.51192	-0.85093	-0.72115	-0.696315	-0.879212	-0.93696	-0.227471	-0.86921	-0.829109	-0.602973	-0.10124	-0.82369	-0.72438	0.939184	0.975168	0.928835	1	0.980799	0.929948	0.433713	0.542649	0.763514	0.529721	-0.493065	-0.531569
Pro-3d	-0.555983	-0.844013	-0.716785	-0.692142	-0.862998	-0.918722	-0.328379	-0.856694	-0.77304	-0.62774	-0.141973	-0.82307	-0.694232	0.955787	0.972965	0.911046	0.980799	1	0.951661	0.463276	0.537799	0.73115	0.535808	-0.408925	-0.441603
Pro-7d	-0.350101	-0.757404	-0.552618	-0.561948	-0.852047	-0.913165	-0.424528	-0.839781	-0.751706	-0.614684	-0.11223	-0.806598	-0.664848	0.970981	0.941172	0.856226	0.929948	0.951661	1	0.556853	0.622644	0.795308	0.612496	-0.386783	-0.434624
POD-3d	-0.020146	-0.400848	0.0526145	-0.0219019	-0.494775	-0.415556	-0.783356	-0.666778	-0.427778	-0.635903	-0.416	-0.690118	-0.517767	0.570771	0.458771	0.559514	0.433713	0.463276	0.556853	1	0.882468	0.674407	0.738127	0.347502	0.242303
POD-7d	-0.0883463	-0.562735	-0.0221612	-0.076303	-0.704245	-0.626626	-0.602405	-0.828901	-0.502059	-0.659629	-0.315646	-0.813928	-0.539342	0.665104	0.597316	0.565221	0.542649	0.537799	0.622644	0.882468	1	0.861099	0.92587	0.0255903	-0.0298958
SOD-3d	-0.195119	-0.766386	-0.408559	-0.430193	-0.834537	-0.850974	-0.308361	-0.861608	-0.763889	-0.649512	-0.05303	-0.833897	-0.651464	0.830128	0.792283	0.714293	0.763514	0.73115	0.795308	0.674407	0.861099	1	0.825627	-0.408512	-0.481339
SOD-7d	-0.274597	-0.654116	-0.0496185	-0.130238	-0.789889	-0.694191	-0.598474	-0.846327	-0.461243	-0.756335	-0.400443	-0.858879	-0.539227	0.640967	0.607697	0.501614	0.529721	0.535808	0.612496	0.738127	0.92587	0.825627	1	-0.0490525	-0.0232622
CAT-3d	0.172992	0.422584	0.631998	0.575682	0.401245	0.571611	-0.520647	0.252893	0.542105	0.0581457	-0.37607	0.200233	0.298525	-0.42673	-0.455782	-0.288806	-0.493065	-0.408925	-0.386783	0.347502	0.0255903	-0.408512	-0.0490525	1	0.954655
CAT-7d	0.0487803	0.395237	0.631519	0.537949	0.381926	0.560887	-0.559152	0.254554	0.562488	-0.0342821	-0.538348	0.170359	0.251098	-0.460614	-0.489655	-0.366082	-0.531569	-0.441603	-0.434624	0.242303	-0.0298958	-0.481339	-0.0232622	0.954655	1
