# Supplementary material for: Physiological, Morphological, and Molecular Evaluation of Wheat Under Single (Drought, Salt, Heat) and Combined (Drought–Heat, Salt–Heat) Stress
Source: Int J Mol Sci. 2026 Jun 5;27(11):5126. doi: 10.3390/ijms27115126 (PMC13258611; doi:10.3390/ijms27115126)
Supplement: Supplementary file 1 [file ijms-27-05126-s001.zip › Table S4.xlsx]

## Sheet: Sheet1
Table S4 Sequences of primers used in study
	Primer Sequence 5'-3'
TaHsp17.9-F	CCCACCGATACGACCGACA
TaHsp17.9-R	GGGCGAGACTCCACACCAC
TaUBC-F	ATGGCGTCCAAGAGGATCCT
TaUBC-R	AACACCTTGGTGCGGAAAGA
TaBZR1-F	TACCGGAGTGCGACGAGTCAG
TaBZR1-R	CGCCTAGGTTGACGAGGTTGTAC
TaCRT-D-F	AGAAACTGGGATTTGACACGGA
TaCRT-D-R	GGAATTGCCTGTCCTGCTGT
TaCCT6-D-F	CGGACTCCGACCATTACCTC
TaCCT6-D-R	CTCAGACGACGATACGCTGT
TaNAC8-F	GTTTGTTGTTGATGCGTGCAAG
TaNAC8-R	CTCTCACCCTCCAATTCATCCC
TaActin-F	GGAATCCATGAGACCACCTAC
TaActin-R	GACCCAGACAACTCGCAAC
